# Supplementary material for: N6-methyladenosine with immune infiltration and PD-L1 in hepatocellular carcinoma: novel perspective to personalized diagnosis and treatment
Source: Front Endocrinol (Lausanne). 2023 Jul 3;14:1153802. doi: 10.3389/fendo.2023.1153802 (PMC10352105; doi:10.3389/fendo.2023.1153802)
Supplement: Supplementary file 1 [file Table_1.xlsx]

## Sheet: Sheet1
Basic information of the 20 m6A regulators
Ensembl ID	Gene ID	Gene Symbol	Gene type	Description
ENSG00000165819.11	56339	METTL3	protein coding	methyltransferase like 3
ENSG00000145388.14	57721	METTL14	protein coding	methyltransferase like 14
ENSG00000146457.14	9589	WTAP	protein coding	Wilms tumor 1 associated protein
ENSG00000164944	25962	VIRMA	protein coding	vir like m6A methyltransferase associated
ENSG00000162775.14	64783	RBM15	protein coding	RNA binding motif protein 15
ENSG00000259956.1	29890	RBM15B	protein coding	RNA binding motif protein 15B
ENSG00000123200.16	23091	ZC3H13	protein coding	zinc finger CCCH-type containing 13
ENSG00000083896.12	91746	YTHDC1	protein coding	YTH domain containing 1
ENSG00000047188.15	64848	YTHDC2	protein coding	YTH domain containing 2
ENSG00000185728.16	253943	YTHDF3	protein coding	YTH N(6)-methyladenosine RNA binding protein 3
ENSG00000149658.17	54915	YTHDF1	protein coding	YTH N(6)-methyladenosine RNA binding protein 1
ENSG00000198492.14	51441	YTHDF2	protein coding	YTH N(6)-methyladenosine RNA binding protein 2
ENSG00000092199.17	3183	HNRNPC	protein coding	heterogeneous nuclear ribonucleoprotein C (C1/C2)
ENSG00000159217.9	10642	IGF2BP1	protein coding	insulin-like growth factor 2 mRNA binding protein 1
ENSG00000073792.15	10644	IGF2BP2	protein coding	insulin-like growth factor 2 mRNA binding protein 2
ENSG00000136231.13	10643	IGF2BP3	protein coding	insulin-like growth factor 2 mRNA binding protein 3
ENSG00000147274.14	27316	RBMX	protein coding	RNA binding motif protein, X-linked
ENSG00000122566.20	3181	HNRNPA2B1	protein coding	heterogeneous nuclear ribonucleoprotein A2/B1
ENSG00000140718.18	79068	FTO	protein coding	fat mass and obesity associated
ENSG00000091542.8	54890	ALKBH5	protein coding	AlkB family member 5, RNA demethylase
